# Supplementary material for: Omega-3 for the Prevention of Alcohol Use Disorder Relapse: A Placebo-Controlled, Randomized Clinical Trial
Source: Front Psychiatry. 2022 Apr 8;13:826448. doi: 10.3389/fpsyt.2022.826448 (PMC9026182; doi:10.3389/fpsyt.2022.826448)
Supplement: Supplementary file 1 [file Data_Sheet_1.xlsx]

## Sheet: Fig 1
		Omega	Placebo
	T0	59	52
	T1	30	25
	T2	24	20
	T3	19	18
	T4	13	12
	T5	3	5
Supplementary Figure 1. Adherence of participants to interventions in the omega-3 and placebo groups. During hospitalization: T0 = screening, T1 = 1 month, T2 = 2 months, T3 = 3 months; Follow-up after starting treatment: T4 = 6 months. The number of participants in each evaluation is shown in absolute numbers above each bar. There were no significant differences between groups (χ² (4) = 0.14, p …

## Sheet: Fig 2
	% of participants relapsed	T0	T1	T2	T3	T4
	Omega	0.545455	0.133333	0.208333	0.157895	0.307692
	Placebo	0.512821	0.12	0.2	0.333333	0.25
Supplementary Figure 2. Percentage of participants who had at least one drinking episode (lapse or relapse), as evaluated by the TLFB, in the omega-3 and control groups across time. No significant differences were found between the groups (Wald χ² (4) = 1.66, p = 0.80).

## Sheet: Fig 3
	ndiasconsumo	T0	T1	T2	T3	T4
	Omega	3.93182	0.266667	1.70833	0.263158	3.92308
	Placebo	2.97436	0.16	2.65	3.88889	5.58333
	totalconsumo	T0	T1	T2	T3	T4
	Omega	14.7273	0.333333	3.79167	1.10526	9
	Placebo	13.0769	0.6	4.65	11.4444	8.58333
	latenciarecaida	T0	T1	T2	T3	T4
	Omega	20.0682	28.7333	27.0417	27.3158	23.0769
	Placebo	17.8974	28.36	27.7	24	23.5833
Supplementary Figure 3. Mean number of days of alcohol consumption, alcoholic drinks consumed in the period (one month) and latency to the first consumption episode across time for the two groups. There was a significant difference in the number of days of alcohol consumption, favoring the group that received omega-3 (Wald χ² (4) = 29.89, p < 0.001). There was also lower numerical alcohol consump…
